# Supplementary material for: Impaired mitophagy in Fanconi anemia is dependent on mitochondrial fission
Source: Oncotarget. 2016 Aug 9;7(36):58065–74. doi: 10.18632/oncotarget.11161 (PMC5295412; doi:10.18632/oncotarget.11161)
Supplement: Supplementary file 2 [file oncotarget-07-58065-s002.xlsx]

## Sheet: Sheet1
Supplementary Table 1
(A) List of antibodies and chemicals used for the current study
Antibodies and chemicals	Vendor	Catalog number	Special conditions
Parkin (PRK8), rabbit	Santa Cruz Biotechnology	sc-32282	1:500, 5% BSA/PBST
MAP LC3a/b (F14), goat	Santa Cruz Biotechnology	sc-16756	1:300, 5% milk/PBST
HRP-conjugated anti-goat	Santa Cruz Biotechnology	sc-2020	1:50000, 5% milk/PBST
PINK (D8G3), rabbit	Cell Signaling Technology	6946	1:500, 5% BSA/PBST
COX IV (3E11), rabbit	Cell Signaling Technology	4850	1:500, 5% BSA/PBST
Atg7 (D12B11), rabbit	Cell Signaling Technology	8558T	1:500, 5% BSA/PBST
Atg5 (D5F5U), rabbit	Cell Signaling Technology	2994T	1:500, 5% BSA/PBST
mTOR (7C10), rabbit	Cell Signaling Technology	2983P	1:500, 5% BSA/PBST
P-mTOR (S2481), rabbit	Cell Signaling Technology	2974P	1:500, 5% BSA/PBST
FANCD2	Abcam	ab2187	1:500, 5% BSA/PBST
Tom20 (D8T4N), rabbit	Cell Signaling Technology	13929	1:2000, 5% milk/PBST
pAMPK Thr172	Cell Signaling Technology	2535	1:500, 5% BSA/PBST
AMPK α1/2	Cell Signaling Technology	2532	1:500, 5% BSA/PBST
beta Actin, rabbit	Abcam	ab8227	1:1000, 5% milk/PBST
GFP, rabbit	Abcam	ab290	1:800, 5% milk/PBST
anti-FANCA, rabbit	FA research consortium	--	1:300, 5% milk/PBST
anti-FANCC, rabbit	FA research consortium	--	1:300, 5% milk/PBST
Anti-BrdU Antibody, BU-1	Sigma Aldridge	05-633	For TRITCI coupling
HRP-conjugated anti-mouse	Santa Cruz Biotechnology	sc-2031	1:10000, 5% milk/PBST
HRP-conjugated anti-rabbit	Santa Cruz Biotechnology	sc-2004	1:20000, 5% milk/PBST
MitoTracker-Red	Molecular Probes	M-7512	1:5000 (v/v) in medium
MitoTracker-Green	Molecular Probes	M-7514	1:5000 (v/v) in medium
Manitol	Sigma Aldridge	M4125	purity <99.5
N-acetyl-cystein (NAC)	Sigma Aldridge	A7250	purity <99.5
sucrose	Sigma Aldridge	S0389	purity <99.5
Na3VO4	Sigma Aldridge	590088	purity <99.5
NaF	Sigma Aldridge	S7920	purity <99.5
deoxycholic acid	Sigma Aldridge	D2510	purity <99.5
NP-40	Sigma Aldridge	9016-45-9	purity <99.5
DAPI (4',6-Diamidino-2-Phenylindole,Dihydrochloride)	Thermo Fisher Scientific's	D1306	1:10000 (v/v) in medium
Benzonase	70746	Novagen	purity <99.9
JC-1	Thermo Fisher Scientific's	T-3168	stock in DMSO, 1:1000 final dilution in media
CellROX®, 2',7'-dichlorodihydrofluorescein diacetate (H2-DCFDA)	Thermo Fisher Scientific's	D-399	stock in DMSO, 1:1000 final dilution in media
MitoSOX™ Red	Molecular Probes	M36008	stock in DMSO, 1:3000 final dilution in media
Ethylene glycol-bis(2-aminoethylether)-N,N,N′,N′-tetraacetic acid (EGTA)	Sigma Aldridge	3777	purity <99.5
4-(2-Hydroxyethyl)piperazine-1-ethanesulfonic acid (HEPES)	Sigma Aldridge	H3375	purity <99.5
4,5-Dihydroxy-1,3-benzenedisulfonic acid disodium salt (tiron)	Sigma Aldridge	89460 or 270573-71-2	dissolved in water and used at 10 mM
Acridine Orange (3,6-Bis(dimethylamino)acridine )	Sigma Aldridge	A6014	1 μg/ml in medium
(B) List of cells used in the current study.
Cells	Description	Conditions to grow	Source	Ref.
EUFA274	Human lymphoblastoid cells with mutation in FANCA gene	RPMI 1640 medium supplemented with 10% (v/v) fetal calf serum, L-glutamine and Sodium pyruvate	Jordi Surralles’ Laboratory, Universitat Autonoma de Barcelona	1,2
EUFA274R	Human lymphoblastoid cells with mutation in FANCA gene retrovirally corrected with wild‐type FANCA cDNA	RPMI 1640 medium supplemented with 10% (v/v) fetal calf serum, L-glutamine and Sodium pyruvate	Jordi Surralles’ Laboratory, Universitat Autonoma de Barcelona	1,2
EUFA450	Human lymphoblastoid cells with mutation in FANCC gene	RPMI 1640 medium supplemented with 10% (v/v) fetal calf serum, L-glutamine and Sodium pyruvate	Jordi Surralles’ Laboratory, Universitat Autonoma de Barcelona	1,2
EUFA450R	Human lymphoblastoid cells with mutation in FANCC gene retrovirally corrected with wild‐type FANCC cDNA	RPMI 1640 medium supplemented with 10% (v/v) fetal calf serum, L-glutamine and Sodium pyruvate	Jordi Surralles’ Laboratory, Universitat Autonoma de Barcelona	1,2
FANCA	E6E7 transformed/hTERT immortalized fibroblasts RA3087EH+185 [FA-A containing empty N-HA-FLAG empty vector	DMEM, 15% (v/v) fetal calf serum, L-glutamine and Sodium pyruvate	Agata Smogorzewska Laboratory, Rockefeller University	3,4
			MTA number 15-463.
FANCAcor	E6E7 transformed/hTERT immortalized fibroblasts RA3087EH+WT [FA-A corrected with N-HA-FLAG wtFANCA (ST007)]	DMEM, 15% (v/v) fetal calf serum, L-glutamine and Sodium pyruvate	Agata Smogorzewska Laboratory, Rockefeller Universit	3,4
			MTA number 15-463.
			y
FANCC	E6E7 transformed/hTERT immortalized fibroblasts RA1825EH+185 [FA-C containing empty N-HA-FLAG empty vector (AMS185)]	DMEM, 15% (v/v) fetal calf serum, L-glutamine and Sodium pyruvate	Jordi Surralles’ Laboratory, : Agata Smogorzewska Laboratory, Rockefeller University	1
			MTA number 15-463.
FANCCcor	E6E7 transformed/hTERT immortalized fibroblasts RA3331EH+778 [FA-P corrected with N-HA-FLAG wtSLX4 (AMS778)]	DMEM, 15% (v/v) fetal calf serum, L-glutamine and Sodium pyruvate	Jordi Surralles’ Laboratory, : Agata Smogorzewska Laboratory, Rockefeller University	1
			MTA number 15-463.
HEK293	Human Embryonic Kidney cells	DMEM, 10% (v/v) fetal calf serum, L-glutamine and Sodium pyruvate	Sydney Brenner’s Lab, Singapore	5
HEK293T	HEK cells containing the SV40 Large T-antigen	DMEM, 10% (v/v) fetal calf serum, L-glutamine and pyruvate	Sydney Brenner’s Lab, Singapore	5
